# Supplementary material for: Cardiovascular sexual dimorphism in a diet-induced type 2 diabetes rodent model, the Nile rat (Arvicanthis niloticus)
Source: PLoS One. 2018 Dec 27;13(12):e0208987. doi: 10.1371/journal.pone.0208987 (PMC6307866; doi:10.1371/journal.pone.0208987)
Supplement: S1 File — The representative B-mode videos taken in the parasternal long axis view for a total of 7 animals. A) Male in the Fiber group. B) Male in the Fiber group. C) Male in the Chow group. D) Male in the Chow group. E) Female in the Chow group. F) Female in the Chow group. G) Female in the Chow group. (ZIP) [file pone.0208987.s005.zip]

Archive with 7 entries (7 files):
- S1 File-1/S1 File A.mp4
- S1 File-1/S1 File B.mp4
- S1 File-1/S1 File C.mp4
- S1 File-1/S1 File D.mp4
- S1 File-1/S1 File E.mp4
- S1 File-1/S1 File F.mp4
- S1 File-1/S1 File G.mp4
